# Supplementary material for: The Causal Association between Alcohol, Smoking, Coffee Consumption, and the Risk of Arthritis: A Meta-Analysis of Mendelian Randomization Studies
Source: Nutrients. 2023 Dec 4;15(23):5009. doi: 10.3390/nu15235009 (PMC10707754; doi:10.3390/nu15235009)
Supplement: Supplementary file 1 [file nutrients-15-05009-s001.zip]

Archive with 1 entries (1 files):
- nutrients-2723789-supplementary.pdf
